# Supplementary material for: Responses of Physiology, Photosynthesis, and Related Genes to Saline Stress in Cornus hongkongensis subsp. tonkinensis (W. P. Fang) Q. Y. Xiang
Source: Plants (Basel). 2022 Mar 30;11(7):940. doi: 10.3390/plants11070940 (PMC9002922; doi:10.3390/plants11070940)
Supplement: Supplementary file 1 [file plants-11-00940-s001.zip]

Archive with 1 entries (1 files):
- plants-1633829-supplementary.pdf
